# Supplementary material for: A Floating Capsule Electrochemical System for In Situ and Multichannel Ion-Selective Sensing
Source: Biosensors (Basel). 2023 Oct 5;13(10):914. doi: 10.3390/bios13100914 (PMC10605769; doi:10.3390/bios13100914)
Supplement: Supplementary file 1 [file biosensors-13-00914-s001.zip]

Archive with 1 entries (1 files):
- biosensors-2621609-supplementary.pdf
